# Supplementary material for: Variety Screening and Characterization Analysis of Storage Stability of Eating Quality of Rice
Source: Foods. 2024 Dec 20;13(24):4140. doi: 10.3390/foods13244140 (PMC11675847; doi:10.3390/foods13244140)
Supplement: Supplementary file 1 [file foods-13-04140-s001.zip]

Archive with 1 entries (1 files):
- foods-3355724-supplementary.pdf
